# Supplementary material for: Morphological changes of macular neovascularization during long-term anti-VEGF-therapy in neovascular age-related macular degeneration
Source: PLoS One. 2023 Dec 22;18(12):e0288861. doi: 10.1371/journal.pone.0288861 (PMC10745158; doi:10.1371/journal.pone.0288861)
Supplement: S1 Data — (XLSX) [file pone.0288861.s001.xlsx]

## Sheet: Tabelle1
Anonym-Nr	Auge	Geschlecht m=1 f=2	Alter bei Ther-Beginn	Visus Beginn	Visus Beginn logMar	Visus Ende	Visus Ende logMAR	Diff logMar Begiin - Ende	Fu gesamt J	IVOM gesamt	IVOM/Jahr	OCT-Typ: 1 - 3	initial mm2	Atrophie	3. Monats mm2	Atrophie	1. Jahr mm2	1. Jahr Atrophie	Diff 1J-initial mm2	2. Jahr mm2	2. Jahr Atrophie	Diff 2.J -initial mm2	3. Jahr mm2	3. Jahr Atrophie	Diff 3. Jahr - initial/3 Mo	3J Wachstum /Jahr	4. Jahr mm2	4. Jahr Atrophie	4. Jahr %	5. Jahr mm2	5. Jahr Atrophie	Diff 5 J - initial mm2	5J Wachstum/Jahr	6. Jahr mm2	6. Jahr Atrophie	6. Jahr %	7. Jahr mm2	7. Jahr Atrophie	Diff 7 J - initial/3 Mo mm2	7J Wachstum/Jahr	8. Jahr mm2	8. Jahr Atrophie	8. Jahr %	9. Jahr mm2	9. Jahr Atrophie	9. Jahr %	10. Jahr mm2	10. Jahr Atrophie	Diff 10 J - initial mm2
1	OD	1	76	0.5	0.30103	0.32	0.49485	-0.19382	5	54	10.8	1	2.49		2.37		2.42		0.05	5.28		2.91	4.92		2.55	0.85	6.43			5.98		3.61	0.722	7.3
1	OS	1	73	0.2	0.69897	0.25	0.60206	0.09691	8	81	10.1	2	4.66		3.62		5.67		2.05	6.4		2.78	7.01		3.39	1.13	7.52			9.62	1.75	6	1.2	8.73	1.62		8.41	1.54	4.79	0.684286	10.87	3.15		12.21	2.99
2	OD	2	78	0.63	0.200659	0.1	1	-0.799341	4	24	6	2	0.47		0.71		1.7		0.99	3.94	0.65	3.23	7.64	0.79	6.93	2.31	11.36	1.55		14.51	8.83	13.8	2.76							0
2	OS	2	74	0.16	0.79588	0.03	1.52288	-0.726999	5	30	6	2	5.12		2.83		3.57		0.74	5.82	0.48	2.99	6.13	1.16	3.3	1.1	5.28	1.59		8.41	1.88	5.58	1.116	12.64	5.45		24.93	7.87	22.1	3.15714	21.19	15.07		28.16	19.44
3	OD	2	72	0.1	1	0.03	1.52288	-0.522879	7	49	7	1	8.53		9.12		8.34		-0.78	9.84		0.72	11.76	2.71	2.64	0.88	15.11	4.52												0
4	OD	2	75	0.4	0.39794	0.4	0.39794	0	14	63	4.5	1	16.1	3.71	16.64	3.81	17.84	4.99	1.2	17.38	5.88	0.74	20.25	7.22	3.61	1.20333	23.44	7.55		21.65	7.88	5.01	1.002	26.39	9.55		27.43	9.77	10.79	1.54143	25.79	10.33		27.47	10.44		24.7	10.55	8.06
5	OS	2	70	0.2	0.69897	0.4	0.39794	0.30103	13	58	4.5	1	26.75	12.76	21.65	12.81	21.99	14.71	0.34	33.11	15.21	11.46	30.46	15.67	8.81	2.93667	30.14	17.72		31.09	20.72	9.44	1.888	33.16	22.55		33.36	24.21	11.71	1.67286	29.61	25.2		32.23	26.7		37.38	30.2	15.73
6	OS	2	72	0.5	0.30103	0.3	0.522879	-0.221849	10	90	9	1	6.67		11.23		12.31		1.08	13.09		1.86	9.56		-1.67	-0.556667	11.16			13.76		2.53	0.506	14.17			12.42		1.19	0.17	16.43			16.67			20.98		9.75
7	OD	2	83	0.2	0.69897	0.4	0.39794	0.30103	8	39	4.9	1	15.29		13.8		14.35		0.55	14.08		0.28	18.65		4.85	1.61667	21.42			18.85		5.05	1.01	21.86			24.39		10.59	1.51286	21.81
7	OS	2	83	0.3	0.522879	0.4	0.39794	0.124939	8	51	6.4	1	14.44		8.93		11.08		2.15	12.93		4	16.59		7.66	2.55333	14.01			21.76	0.72	12.83	2.566	19.72	0.92		19.72	1.03	10.79	1.54143	18.73	1.12
8	OD	2	59	0.6	0.221849	0.4	0.39794	-0.176091	11	81	7.4	1	16.25		16.96		15.74		-1.22	15.97		-0.99	19.17	0.37	2.21	0.736667	20.46	0.41		20.04	1.6	3.08	0.616	20.68	3.22		22.64	6.44	5.68	0.811429	25.99	7.35		28.04	11.56		28.58	12.79	11.62
9	OS	2	80	0.2	0.69897	0.01	2	-1.30103	2	18	9	2	2.5		1.87		2.03		0.16	3.81	2.57	1.94	10.95	3.26	9.08	3.02667	12.07	4.81		14.14	3.6	12.27	2.454
10	OS	2	70	0.25	0.60206	0.4	0.39794	0.20412	8	44	3.8	2	13.93		5.34		5.96		0.62	6.14	0	0.8	6.44		1.1	0.366667	5.99			5.77		0.43	0.086	5.5	0.45		5.5	0.68	0.16	0.0228571	5.5	1.2
10	OD	2	70	0.3	0.522879	0.2	0.69897	-0.176091	8	26	5.5	2	10.66		9.04		9.83		0.79	10.17		1.13	9.7		0.66	0.22	9.32	0.9		11.67	0.9	2.63	0.526	11.26	0.79		13.34	1.23	4.3	0.614286	11.62	1.04		10.96	1.14
11	OD	1	57	0.8	0.09691	0.4	0.39794	-0.30103	12	72	6	1	1.26		5.4		6.09		0.69	7.52	0	2.12	10.01		4.61	1.53667	7.61			6.82		1.42	0.284	5.77	0.17		5.83	0.1	0.43	0.0614286	6.62	2.07		7.84	2.23		7.98	2.35	2.58
11	OS	1	55	0.1	1	0.2	0.69897	0.30103	14	27	1.9	2	10.2		10.2		13.59		3.39	11.32	0	1.12	10.91		0.71	0.236667	11.4	1.35		10.26	2.42	0.06	0.012	13.27	3.67		11.72	4.26	1.52	0.217143	13.21	4.96		12.98	5.68		11.07	4.31	0.87
12	OS	1	72	0.2	0.69897	0.2	0.69897	0	7	45	6.4	1	15.76		14.74		16.96		2.22	17.62	0	2.88	20.47	1.98	5.73	1.91	22.41	2.45		22.4	3.04	7.66	1.532	21.91	4.63		21.52	5.48	6.78	0.968571
13	OD	1	67	0.6	0.221849	0.2	0.69897	-0.477121	12	48	4	1	12.59		13.36		10.97		-2.39	13.36		0	8.89	0.48	-4.47	-1.49	11.74	1.1		9.42	1.8	-3.94	-0.788	16.01	2.57		16.87	2.22	3.51	0.501429	20.45	3.2		21.55	3.31		27.7	5.11	14.34
13	OS	1	69	0.8	0.09691	0.6	0.221849	-0.124939	10	63	6.3	1	17.48		16.3		16.3		0	16.32	0	0.02	15.61	1.79	-0.69	-0.23	15.42	2.8		17.53	5.34	1.23	0.246	16.82	6.91		18.22	7.88	1.92	0.274286	20.82	9.25		23.85	11.86		23.2	11.56	6.9
14	OD	2	72	0.3	0.522879	0.16	0.79588	-0.273001	7	42	6	1	7.49		7.48		8.9		1.42	18.52	0	11.04	16.04		8.56	2.85333	20.69			16.79	2.03	9.31	1.862	14.22	6.4		12.31	6.81	4.83	0.69	11.23	8.25
14	OS	2	70	0.3	0.522879	0.16	0.79588	-0.273001	9	55	6.1	1	6.53		7.5		9.31		1.81	8.16	0	0.66	10.83		3.33	1.11	13.73			14.04	1.95	6.54	1.308	13.34	2.77		12.78	3.32	5.28	0.754286	13.33	4.02		20.93
15	OD	1	81	0.8	0.09691	0.3	0.522879	-0.425969	11	87	7.9	1	1.63		1.32		4.76		3.44	5.81	0	4.49	4.55		3.23	1.07667	8.65			12.71		11.39	2.278	14			13.61		12.29	1.75571	16.86			16.55			22.38		21.06
16	OD	2	73	0.3	0.522879	0.04	1.39794	-0.875061	2	9	4.5	1	18.03		25.61		27.5		1.89
16	OS	2	75	0.8	0.09691	0.2	0.69897	-0.60206	8	24	6	1	29.96		27.92		29.65		1.73	27.71	9.08	-0.21	35.39	17.37	7.47	2.49	33.55	20.47		33.19	17	5.27	1.054	43.16	20.8		38.38	23.1	10.46	1.49429	41.41	20.6
17	OD	1	76	0.12	0.920819	0.3	0.522879	0.39794	9	63	7	2	5.43		3.4		3.8		0.4	5.77	0	2.37	6.25		2.85	0.95	6.65			7.7	0.63	4.3	0.86	4.9	0.54		6.84	0.57	3.44	0.491429	6.29	0.55		6.83	0.33
17	OS	1	78	0.3	0.522879	0.5	0.30103	0.221849	7	68	9.7	2	3.17		0.78		1.8		1.02	4.31	0	3.53	4.34		3.56	1.18667	6.59			11.05		10.27	2.054	7.49			9.94		9.16	1.30857
18	OS	1	85	0.4	0.39794	0.04	1.39794	-1	5	21	4.5	2	5.96		4.31		3.48	0.15	-0.83	5.09	0.24	0.78	8.1	0.18	3.79	1.26333	8.25	2.66		13.95	4.93	9.64	1.928
18	OD	1	80	0.4	0.39794	0.2	0.69897	-0.30103	10	45	4.2	2	4.03		2.86		3.58		0.72	7.94	0	5.08	13.84		10.98	3.66	8.27			9.89		7.03	1.406	13.54	4.56		15.86	3.82	13	1.85714	16.47	7.05		15.39	6.33		17.16	7.18	14.3
19	OD	2	75	0.7	0.154902	0.05	1.30103	-1.14613	9	39	4.3	2	0.86	0	0.55	0.27	1.49	0.23	0.94	1.62	0.34	1.07	1.57	0.33	1.02	0.34	1.5	0.37		2.22		1.67	0.334	2.91	0.35
19	OS	2	83	0.5	0.30103	0.5	0.30103	0	1	9	9	1	1.87		1.18		3.32		2.14	5.82	0	4.64
20	OD	2	77	0.1	1	0.02	1.69897	-0.69897	8	27	3.4	1	2.52		2.55		5.07		2.52	7.67	0	5.12	8.92		6.37	2.12333	7.56	0.3		9.72	0.39	7.17	1.434	9.58	0.8
20	OS	2	81	0.3	0.522879	0.1	1	-0.477121	5	42	8.4	2	7.08	1.4	4.88	1.93	8.03	2.8	3.15	16.28	5.24	11.4	14.45	5.18	9.57	3.19	20.69	9.21		20.19	12.84	15.31	3.062
21	OD	2	62	0.2	0.69897	0.2	0.69897	0	9	72	8	1	14.61	8.19	14.03	8.94	16.56	8.11	2.53	20.86	10.01	6.83	24.6	12.51	10.57	3.52333	23.36	11.27		23.97	11.51	9.94	1.988	24.87	9.97		23.15	9.81	9.12	1.30286	23.42	11.1		31.83	12.93		29.18	12.74	15.15
22	OD	1	70	0.2	0.69897	0.04	1.39794	-0.69897	7	48	6.9	3	27.19		23.06		27.6		4.54	27.36	1.2	4.3	24.11	2.5	1.05	0.35	26.49	4.8		27.02	6.2	3.96	0.792	23.9	7.8		24.07	9.7	1.01	0.144286
23	OS	2	78	0.25	0.60206	0.4	0.39794	0.20412	9	24	4	2	1.61		1.63		1.06		-0.57	7.77	0	6.14	7.92	1.06	6.29	2.09667	8.87	4.2		9.65	6.71	8.02	1.604	10.18	7.15		9.45	7.02	7.82	1.11714	10.45	8.54		9.46	8.4
24	OD	2	80	0.4	0.39794	0.3	0.522879	-0.124939	8	24	3	2	10.1	0.81	10.22	1.03	10.64	1.11	0.42	10.58	2.16	0.36	14.5	2.13	4.28	1.42667	11.33	2.47		13.7	2.92	3.48	0.696	15.3	3.54		18.6	4.69	8.38	1.19714
25	OD	1	71	0.5	0.30103	0.63	0.200659	0.100371	9	33	5	2	3.52		0.56		0.2		-0.36	0.53	0	-0.03	0.7		0.14	0.0466667	1.21			1.8		1.24	0.248
25	OS	1	68	0.5	0.30103	0.8	0.09691	0.20412	5	25	3.7	2	7.01		0.82		0.56		-0.26	3.56	0	2.74	5.51		4.69	1.56333	7.08	0.17		8	0.8	7.18	1.436	8.1	0.98		9.32	1.09	8.5	1.21429	8.02	1.48
26	OD	1	75	0.2	0.69897	0.4	0.39794	0.30103	5	51	10.2	1	7.62		10.55		10.78		0.23	15.38	0	4.83	11.28		0.73	0.243333	13.12			15.13	2.25	4.58	0.916
27	OD	2	65	0.5	0.30103	0.5	0.30103	0	8	9	1.1	1	0.96		1.08		1.67		0.59	6.12	0	5.04	10.19		9.11	3.03667	11.33			11.86		10.78	2.156	14.51			14.66		13.58	1.94	16.62
27	OS	2	65	0.4	0.39794	0.2	0.69897	-0.30103	6	42	7	2	1.41		1.3		3.09		1.79	3.36	0	2.06	4.97		3.67	1.22333	4.56			5.87		4.57	0.914	6.31			6.52		5.22	0.745714	6.28
28	OS	2	84	0.63	0.200659	1	0	0.200659	6	4	7.3	1	4.33		4.82		6.56		1.74	6.95	0	2.13	7.8		2.98	0.993333	8.01	1.4		9.22	1.6	4.4	0.88	10.99	1.88		12.64	2.05	7.82	1.11714
28	OD	2	83	0.1	1	0.3	0.522879	0.477121	7	51	4	2	4.37		5.23		4.29		-0.94	4.59	0	-0.64	7.03		1.8	0.6	7.27			10.22		4.99	0.998	12.44			15.66		10.43	1.49	19.45
29	OD	2	70	0.4	0.39794	0.3	0.522879	-0.124939	6	3	3	1	9.6	1.94	2.28	1.94	10.66	1.94	8.38	17.07	5.14	14.79	18.9	12.12	16.62	5.54	20.22	13.22		21.08	14.52	18.8	3.76
29	OS	2	70	0.5	0.30103	0.2	0.69897	-0.39794	6	51	8.5	3	8.29		7.61		11.13	0.85	3.52	13.11	0.83	5.5	11.48	1.25	3.87	1.29	12.97	1.73		13.62	1.94	6.01	1.202	14.55	5.81
30	OD	2	71	0.1	1	0.5	0.30103	0.69897	8	60	7.5	2	0.77	0	0.69	0.18	0.51	0.2	-0.18	0.74	0.17	0.05	0.91	0.17	0.22	0.0733333	1.29	0.29		4.57	0.3	3.88	0.776	4.84	0.53
30	OS	2	74	0.3	0.522879	0.5	0.30103	0.221849	5	42	8.4	2	2.48		0.49		0.78		0.29	0.79	0	0.3	2.28		1.79	0.596667	2.28	0.3
31	OD	2	75	0.3	0.522879	0.5	0.30103	0.221849	10	78	7.8	1	21.91	2.89	22.88	2.87	24.3	2.55	1.42	23.33	7.51	0.45	26.14	7.8	3.26	1.08667	28.5	11.73		31.09	14.76	8.21	1.642	35.37	18.8
31	OS	2	75	0.6	0.221849	0.6	0.221849	0	10	39	3.9	1	13.35		14.77		23.24	1.39	8.47	28.65	13.53	13.88	32.82	28.93	18.05	6.01667	33.13	24.13		31.28	20.75	16.51	3.302	35.45	20.12
32	OD	2	74	0.3	0.522879	0.5	0.30103	0.221849	7	40	5.7	2	3.39		0.8		1.61		0.81	1.31	0	0.51	1.83		1.03	0.343333	2.04			1.72		0.92	0.184	1.84			2.2		1.4	0.2
33	OD	2	80	0.1	1	0.1	1	0	8	40	5	1	18.41	7.68	17.42	5.75	17.4	5.75	-0.02	13.42	5.5	-4	15.63	5.39	-1.79	-0.596667	18.82	6.28		13.23	4.46	-4.19	-0.838	21.61	6.12		21.38	5.09	3.96	0.565714
33	OS	2	81	0.4	0.39794	0.3	0.522879	-0.124939	7	42	6	1	9.16		7.16		8.01	2.05	0.85	8.71	4.05	1.55	11.66	4.81	4.5	1.5	12.48	6.49		15.97	7.56	8.81	1.762	17.28	9.14
34	OS	2	64	0.8	0.09691	0.8	0.09691	0	7	54	7.7	2	5.2		9.05		9.08		0.03	14.62	0	5.57	21.25		12.2	4.06667	18.82
34	OD	2	67	0.8	0.09691	0.5	0.30103	-0.20412	3	23	7.7	2	5.1		3.11		3.95		0.84	6.57	0	3.46	5.51		2.4	0.8	4.37			4.95		1.84	0.368	8.26
35	OD	1	80	0.6	0.221849	0.3	0.522879	-0.30103	1	6	6	2	1.81		1.93		4.1		2.17	7.39	0	5.46
35	OS	1	76	0.1	1	0.5	0.30103	0.69897	2	18	9	2	1.81		0.88		2.79		1.91	2.29	0	1.41	1.11		0.23	0.0766667	2.76			4.77		3.89	0.778	8.39
36	OD	1	74	0.2	0.69897	0.05	1.30103	-0.60206	7	57	8.1	3	7.22	2.54	8.63	2.54	15.13	3.22	6.5	14	2.54	5.37	11.41	2.54	2.78	0.926667	13.98	2.54		12.71	3.88	4.08	0.816	13.71	3.88
37	OD	1	78	0.25	0.60206	0.4	0.39794	0.20412	6	42	7	3	6.88		5.4		6.92		1.52	9	0	3.6	7.62		2.22	0.74	7.55			7.89		2.49	0.498	8.46			11.78		6.38	0.911429
37	OS	1	80	0.1	1	0.1	1	0	4	33	8.25	3	1.56		2.04		4.85		2.81	5.77	0	3.73	5.88		3.84	1.28	10.24	6.72
38	OD	1	87	0.2	0.69897	0.3	0.522879	0.176091	5	49	9.8	2	2.05		1.91		2.88		0.97	3.88	0	1.97	4.89		2.98	0.993333	4.01			4.03		2.12	0.424
39	OD	2	86	0.1	1	0.04	1.39794	-0.39794	2	15	7.5	2	2.35		2.47		3.86		1.39	3.69	0	1.22	3.3	2.02	0.83	0.276667
40	OD	2	76	0.6	0.221849	0.63	0.200659	0.0211893	3	18	6	1	3.25		5.95		6.83		0.88	10.59	0	4.64	12.63		6.68	2.22667	10.38
40	OS	2	76	0.2	0.69897	0.5	0.30103	0.39794	3	30	10	2	5.22		8.79		10.45		1.66	12.5	0	3.71	15.67		6.88	2.29333	13.97
41	OS	1	58	0.32	0.49485	0.1	1	-0.50515	5	34	6.8	2	6.67		4.32		6.32		2	11.42	4.28	7.1	9.64	2.08	5.32	1.77333	9.99	6.38		10.2	3.67	5.88	1.176
42	OD	2	80	0.32	0.49485	0.4	0.39794	0.09691	4	30	7.5	3	5.44		3.26		4.79		1.53	13.56	1.47	10.3	18.76	4.24	15.5	5.16667	26.88	11.3
42	OS	2	80	0.25	0.60206	0.2	0.69897	-0.09691	4	27	6.75	3	4.04		6.38		7.99		1.61	11.83	1.74	5.45	18.05	3.43	11.67	3.89	19.88	9.58
43	OD	2	81	0.2	0.69897	0.1	1	-0.30103	1	9	9	2	8.15	1.19	9.84	2.55	13.66	6.39	3.82
43	OS	2	78	0.16	0.79588	0.05	1.30103	-0.50515	4	22	5.5	2	7.01		4.44		13.6	2.92	9.16	19.34	6.99	14.9	17.56	8.88	13.12	4.37333	23.86	9.96
44	OD	1	70	0.4	0.39794	0.4	0.39794	0	6	54	9	2	3.93		4.93		5.91		0.98	8.44		3.51	7.79	1.34	2.86	0.953333	8.55	1.44		8.49	1.59	3.56	0.712	14.09	2.68
45	OD	2	82	0.1	1	0.4	0.39794	0.60206	3	9	9	2	9.21		9.4		9.63		0.23	18.04	2.9	8.64
46	OD	2	86	0.1	1	0.2	0.69897	0.30103	8	54	6.75	1	12.82		12.21		18.1		5.89	21.19		8.98	23.61	4.48	11.4	3.8	25.32	8.66
46	OS	2	88	0.5	0.30103	0.4	0.39794	-0.09691	6	45	7.5	1	4.95		4.64		4.31		-0.33
47	OS	1	85	0.3	0.522879	0.5	0.30103	0.221849	7	66	9.4	2	1.6		1.74		1.73		-0.01	2.25		0.51	2.5		0.76	0.253333	2.29			2.24		0.5	0.1	3.21
48	OS	2	74	0.6	0.221849	0.4	0.39794	-0.176091	6	48	8	3	8.73		8.58		10.5	0.67	1.92	12.98	0.58	4.4	14.16	1.37	5.58	1.86	16.33	1.6		15.82	1.62	7.24	1.448	17.19	1.91
49	OS	2	84	0.6	0.221849	0.2	0.69897	-0.477121	4	27	6.75	1	7.83	2.4	8.16	3.47	8.78	4.86	0.62	12.01	7.99	3.85	13.24	8.89	5.08	1.69333
50	OS	1	69	0.2	0.69897	0.1	1	-0.30103	11	72	6.5	2	9.06		5.68		6.35	0.5	0.67	7.32	0.65	1.64	7.66	1.59	1.98	0.66	9.33	2.39		9.71	3.13	4.03	0.806	11.57	8.45		11.83	8.7	6.15	0.878571	12.19	3.34		11.47	3.86		12.7	4.3	7.02
51	OS	2	77	0.2	0.69897	0.6	0.221849	0.477121	3	9	9	2	1.35		0.69		0.51		-0.18	0.95		0.26
52	OS	2	79	0.2	0.69897	0.06	1.22185	-0.522879	4	30	7.5	2	21.66	5.46	22.23	5.04	26.96	8.79	4.73	31.86	18.81	9.63	34.35	23.04	12.12	4.04	36.58	24.15
53	OD	2	81	0.3	0.522879	0.4	0.39794	0.124939	3	15	7.5	3	3.41		3.5		4.57		1.07	4.57		1.07	6.78	0.32	3.28	1.09333	4.55	0.85
54	OD	2	77	0.3	0.522879	0.1	1	-0.477121	8	45	5.6	3	6.57		7.22		7.59		0.37	6.63		-0.59	7.54	2.81	0.32	0.106667	8.82	4.74		7.92	3.11	0.7	0.14	10.25	4.81		11.99	6.46	4.77	0.681429	12.26	5.44
54	OS	2	78	0.2	0.69897	0.4	0.39794	0.30103	6	39	6.5	3	3.24		1.59		5.88		4.29	6.08	0.91	4.49	9.58	3.54	7.99	2.66333	9.41	5.12		10.54	5.39	8.95	1.79	10.18	5.7		11.293	5.13	9.703	1.38614	12.93	6.53
55	OD	2	88	0.63	0.200659	0.63	0.200659	0	3	21	7	2	3.51		1.55		2.31		0.76	2.19		0.64	3.11		1.56	0.52	4.91
56	OD	2	83	0.4	0.39794	0.4	0.39794	0	7	57	9.4	1	3.32		1.65		2.04		0.39	2.76		1.11	2.53		0.88	0.293333	3.24			5.58		3.93	0.786	7.82			11.01		9.36	1.33714
56	OS	2	81	0.2	0.69897	0.2	0.69897	0	8	58	7.25	2	6.05		8.33		9.67		1.34	10.74		2.41	11.38		3.05	1.01667	11.35			15.4		7.07	1.414	11.37			12.84		4.51	0.644286	14.77			19.2
57	OS	2	77	0.4	0.39794	0.5	0.30103	0.09691	3	4	4	2	5.94		3.14		3.14		0	2.75		-0.39	3.51		0.37	0.123333
58	OD	2	83	0.8	0.09691	0.4	0.39794	-0.30103	7	27	3.9	1	2.29		2.31		2.13		-0.18	1.93		-0.38	2.38		0.07	0.0233333	3.61			4.74		2.43	0.486	5.42
58	OS	2	84	0.63	0.200659	0.63	0.200659	0	7	3	3	1	4.65		4.98		3.91		-1.07	5.22		0.24	5.62		0.64	0.213333	5.61			4.9		-0.08	-0.016
59	OD	2	73	0.4	0.39794	0.4	0.39794	0	7	46	6.6	2	10.16		6.3		5.67		-0.63	8.06		1.76	7.82		1.52	0.506667	11.51			10.39		4.09	0.818	9.06			8.64		2.34	0.334286
62	OS	1	85	0.25	0.60206	0.3	0.522879	0.0791812	6	65	10.8	1	4.94		4.71		4.42		-0.29	4.93		0.22	4.73		0.02	0.00666667	5.89			8.42		3.71	0.742	8
63	OS	2	75	0.12	0.920819	0.08	1.09691	-0.176091	6	18	3	2	2.47		0.86		1.8		0.94	3.1		2.24	4.1		3.24	1.08	5			5.4		4.54	0.908	6.55
64	OS	1	78	0.5	0.30103	0.32	0.49485	-0.19382	5	42	7.5	3	4.92		16.62		11.82		-4.8	14.6	1.88	-2.02	14.89	3.02	-1.73	-0.576667	19.02	7.13		21.46	10.07	4.84	0.968
65	OS	2	61	0.5	0.30103	0.1	1	-0.69897	5	48	9.6	3	4.83	0.3	4.43	0.3	5.31	2.1	0.88	9.38	2.9	4.95	8.09	3.83	3.66	1.22	8.79	4.8		12.69	5.2	8.26	1.652	16.6	5.9		17.71	6.7	13.28	1.89714
66	OS	1	77	0.3	0.522879	0.3	0.522879	0	4	37	10.2	3	1.88		2.32		5.6		3.28	7.03	0.28	4.71	8.42	0.42	6.1	2.03333	8.45	0.78
66	OD	1	76	0.25	0.60206	0.6	0.221849	0.380211	5	51	9.25	3	13.09		7.78		8.76		0.98	9.97		2.19	11.04	2.39	3.26	1.08667	11.68	2.59		10.6	3.26	2.82	0.564
68	OS	1	75	0.4	0.39794	0.7	0.154902	0.243038	4	6	8.25	1	2.96		3.12		3.4		0.28	3.27		0.15	5.31		2.19	0.73	7.08
68	OD	1	75	0.6	0.221849	0.4	0.39794	-0.176091	4	33	3	1	2.32		1.37		4.52		3.15	4.77		3.4	7.04		5.67	1.89	8.36
69	OS	2	90	0.3	0.522879	0.1	1	-0.477121	3	6	3	3	8.06		4.7		6.51		1.81	11.54	0.3	6.84
70	OD	2	67	0.4	0.39794	0.4	0.39794	0	4	21	5.25	3	1.41		1.18		1.72		0.54	1.72	0.3	0.54	1.03	0.4	-0.15	-0.05	1.9	0.4		1.72	0.4	0.54	0.108
71	OD	1	72	0.4	0.39794	0.2	0.69897	-0.30103	3	40	13.3	3	5.76		6.41		8.37		1.96	15.86		9.45	14.17	1.09	7.76	2.58667	17.42	1.78
71	OS	1	73	0.8	0.09691	0.6	0.221849	-0.124939	2	18	9	3	3.72	0.52	5.18	0.52	6.48	0.11	1.3	7.42	0.62	2.24
72	OD	2	83	0.4	0.39794	0.4	0.39794	0	3	27	9	1	7.34		6.65		9.41		2.76	9.24		2.59	9.93		3.28	1.09333
72	OS	2	84	0.2	0.69897	0.6	0.221849	0.477121	2	12	6	1	4.73		3.52		6.85		3.33	11.6	0.76	8.08	10.09	1.26	6.57	2.19
73	OD	2	88	0.2	0.69897	0.3	0.522879	0.176091	3	9	4.5	1	1.78	1.47	1.66	1.59	2.1	2.07	0.44	2.93	4.28	1.27				0
74	OS	1	69	1	0	0.8	0.09691	-0.09691	1	6	9	2	0.27		0.24		3.62		3.38			-0.24				0
74	OD	1	66	0.32	0.49485	0.4	0.39794	0.09691	4	36	6	2	6.79		2.21		1.12		-1.09	1.4		-0.81	1.53		-0.68	-0.226667	3.78
75	OD	2	71	0.4	0.39794	0.3	0.522879	-0.124939	4	18	2.5	3	1.15		1.63		3.75		2.12	5.9		4.27	8.87		7.24	2.41333	10
75	OS	2	71	0.1	1	0.5	0.30103	0.69897	4	24	6	3	5.51		5.43		6.23		0.8	5.88		0.45	8.75		3.32	1.10667	7.34
76	OD	2	66	0.1	1	0.05	1.30103	-0.30103	4	18	4.5	2	1.95		2.12		2.37		0.25	3.32		1.2	2.96		0.84	0.28	6.12
77	OD	1	79	0.5	0.30103	0.32	0.49485	-0.19382	3	30	10	1	10.09		8.62		12.07		3.45	11.97		3.35	13.54		4.92	1.64
77	OS	1	80	0.63	0.200659	0.63	0.200659	0	2	9	9	1	2.39		2.45		3.11		0.66
78	OS	2	79	0.1	1	0.4	0.39794	0.60206	3	33	3	3	2.34		2.34		5.81	0.84	3.47	11.45	0.84	9.11	14.08	0.84	11.74	3.91333	20.37	0.84
79	OD	1	69	0.7	0.154902	0.8	0.09691	0.0579919	3	21	7	1	0.67		0.45		0.47		0.02	0.8		0.35	1.1		0.65	0.216667
79	OS	1	69	0.4	0.39794	0.6	0.221849	0.176091	3	30	10	1	3.6		3.64		4.35		0.71	4.49		0.85	4.63		0.99	0.33	5.66
80	OD	2	73	0.6	0.221849	0.5	0.30103	-0.0791812	1.5	15	7.5	1	8.62	1.85	8.62	1.85	8.01	2.02	-0.61	8.4	3	-0.22
80	OS	2	71	0.3	0.522879	0.1	1	-0.477121	4	39	9.75	1	14.99		14.99		14.85		-0.14	14.76		-0.23	17.66		2.67	0.89	24.2
81	OD	2	89	0.5	0.30103	0.3	0.522879	-0.221849	3	21	7	1	5.74		7.72		7.37		-0.35	8.02	0.63	0.3	7.48	1.46	-0.24	-0.08
81	OS	2	89	0.3	0.522879	0.2	0.69897	-0.176091	4	21	5.25	1	5.01		6.48		6.62		0.14	6.61	0.49	0.13	7.47	1.1	0.99	0.33	8.29	2.51
82	OD	2	79	0.1	1	0.6	0.221849	0.778151	4	36	9	1	10		10.5		11.45		0.95	10.58		0.08	12.59		2.09	0.696667	12.9
82	OS	2	81	0.4	0.39794	0.8	0.09691	0.30103	2	15	7.5	1	8.71		4.78		12.52		7.74	10.5		5.72
83	OD	2	81	0.05	1.30103	0.4	0.39794	0.90309	3	27	9	3	5.17		5.56		7.45		1.89	9.05		3.49	9.96		4.4	1.46667
83	OS	2	83	0.12	0.920819	0.16	0.79588	0.124939	1	9	9	3	4.06		4.65	1.03	8.97	1.77	4.32			-4.65
84	OD	2	69	0.3	0.522879	0.6	0.221849	0.30103	3	18	6	1	1.43		0.59		2.01		1.42	1.86		1.27	2.28		1.69	0.563333
84	OS	2	69	0.4	0.39794	0.5	0.30103	0.09691	3	15	5	2	2.53		2.47		2.59		0.12	4.39		1.92	5.43		2.96	0.986667
85	OS	1	86	0.2	0.69897	0.6	0.221849	0.477121	4	27	6.75	2	1.05		0.98		0.77		-0.21	1.08		0.1	1.36		0.38	0.126667	1.1
86	OS	2	70	0.2	0.69897	0.16	0.79588	-0.09691	4	36	9	2	4.93		3.37		4.05		0.68	4		0.63	6.99		3.62	1.20667	6.81
87	OD	1	70	0.5	0.30103	0.6	0.221849	0.0791812	2	15	7.5	1	0.8		1.54		1.87		0.33	2.58		1.04
87	OS	1	68	0.3	0.522879	0.25	0.60206	-0.0791812	3	18	6	1	1.66		1.73		2.46		0.73	1.59		-0.14	3.08		1.35	0.45	4.54
88	OD	2	68	0.1	1	0.4	0.39794	0.60206	3	3	3	3	9.39		1.51		1.11		-0.4	0.89		-0.62	0.89	0.2	-0.62	-0.206667	1.71	0.48
88	OS	2	71	0.1	1	0.2	0.69897	0.30103	1	9	9	3	13.17		11.94	0.64	13.45	0.38	1.51
89	OD	1	75	0.3	0.522879	0.1	1	-0.477121	3	24	8	1	12.37		11.57		16.95		5.38	19.64		8.07
90	OD	2	83	0.16	0.79588	0.6	0.221849	0.574031	3	27	9	1	6.63		11.39		12.6		1.21	14.08	0.43	2.69	16.7	0.5	5.31	1.77	19.62	2
91	OD	2	82	0.63	0.200659	0.3	0.522879	-0.322219	2	24	12	3	1.69		1.29		1.67		0.38	1.39		0.1	5.08		3.79	1.26333
91	OS	2	81	0.05	1.30103	0.1	1	0.30103	3	36	9	3	10.33		9.39		11.56		2.17	12.04		2.65	16.36		6.97	2.32333	16.47
92	OS	2	97	0.4	0.39794	0.2	0.69897	-0.30103	3	30	10	1	4.82		6.29		6.13		-0.16	7.3		1.01	7.42		1.13	0.376667	9.79
93	OS	2	75	0.3	0.522879	0.6	0.221849	0.30103	2	3	3	2	0.47		0.42		0.54		0.12
94	OS	1	68	0.16	0.79588	0.1	1	-0.20412	3	15	6	2	6.16		5.17	0.16	5.42	0.99	0.25	5.77	1.43	0.6	5.66	2.54	0.49	0.163333	7.02	2.98
94	OD	1	71	0.16	0.79588	0.1	1	-0.20412	1	6	7.5	2	0.55		0.65		1.66		1.01	2.66		2.01	3.51		2.86	0.953333	6.28	1.27
95	OD	2	93	0.1	1	0.16	0.79588	0.20412	3	24	8	2	3.81		3.35		4.95		1.6	7.23	2.98	3.88	8.49	3.27	5.14	1.71333
95	OS	2	93	0.08	1.09691	0.3	0.522879	0.574031	3	21	7	2	7.01		7.05		9.24		2.19	9.72		2.67	8.66	4.31	1.61	0.536667
96	OD	1	79	0.25	0.60206	0.4	0.39794	0.20412	2	24	12	3	9.52		12.82	1.32	10.72	1.13	-2.1	14.99	0.73	2.17	12.97	0.74	0.15	0.05
96	OS	1	79	0.25	0.60206	0.4	0.39794	0.20412	2	24	12	3	9.66		11.46	0.44	19.25	0.63	7.79	15.71	1	4.25	15.68	1.46	4.22	1.40667
97	OD	2	68	0.4	0.39794	0.5	0.30103	0.09691	3	30	10	1	6.27		4.08		4.11		0.03	6.37		2.29	9.81		5.73	1.91
97	OS	2	68	0.25	0.60206	0.03	1.52288	-0.920819	2	18	9	1	3.26		6.06		6.39		0.33	7		0.94	10.9		4.84	1.61333
									5.25524	33.2587	6.96958		6.67566	3.06167	6.27371	2.6513	7.63413	2.78129		9.15696	2.01875		10.3002	4.15018			11.7592	5.1093		12.4606	5.28556		1.08763	13.8966	5.74077		15.3845	6.09552			16.354	6.99304		18.6116	8.48		21.9175	10.109
																																										6.99304
																																										160.84
[truncated: 11 more columns]

## Sheet: Transformierte Daten
	WICHTIGES DETAIL
	Sie haben eine Empfehlung eingefügt, die eine PivotTable verwendet.
	PivotTables funktionieren am besten, wenn die Daten in Spalten angeordnet sind und eine einzelne Kopfzeile haben. Dies haben wir im Folgenden getan.
		Feld1
		5.28
		6.4
		3.94
		5.82
		9.84
		17.38
		33.11
		13.09
		14.08
		12.93
		15.97
		3.81
		10.17
		6.14
		7.52
		11.32
		17.62
		13.36
		16.32
		18.52
		8.16
		5.81
		29.04
		27.71
		5.77
		4.31
		7.94
		5.09
		1.62
		5.82
		7.67
		16.28
		20.86
		27.36
		7.77
		10.58
		3.56
		0.53
		15.38
		6.12
		3.36
		4.59
		6.95
		17.07
		13.11
		0.74
		0.79
		23.33
		28.65
		1.31
		13.42
		8.71
		14.62
		6.57
		7.39
		2.29
		14
		9
		5.77
		3.88
		3.69
		10.59
		12.5
		11.42
		13.56
		11.83
		19.34
		8.44
		18.04
		21.19
		2.25
		12.98
		12.01
		7.32
		0.95
		31.86
		4.57
		6.63
		6.08
		2.19
		2.76
		10.74
		2.75
		1.93
		5.22
		8.06
		12.3
		6.72
		4.93
		3.1
		14.35
		14.6
		9.38
		9.97
		7.03
		4.77
		3.27
		11.54
		1.72
		15.86
		7.42
		9.24
		11.6
		2.93
		1.4
		5.9
		5.88
		3.32
		11.97
		11.45
		0.8
		4.49
		8.4
		14.76
		8.02
		6.61
		10.58
		10.5
		9.05
		1.86
		4.39
		1.08
		4
		2.58
		1.59
		0.89
		19.64
		14.08
		1.39
		12.04
		7.3
		2.66
		5.77
		7.23
		9.72
		14.99
		15.71
		6.37
		7

## Sheet: Vorschlag1
Feld1	Anzahl von Feld1
5.77	3
5.82	2
10.58	2
14.08	2
0.53	1
12.98	1
10.5	1
0.95	1
17.38	1
1.08	1
9	1
1.31	1
11.6	1
1.39	1
14.99	1
1.4	1
23.33	1
1.59	1
8.16	1
1.62	1
9.72	1
1.72	1
11.32	1
1.86	1
12.04	1
1.93	1
13.42	1
2.19	1
15.97	1
2.25	1
19.34	1
2.29	1
29.04	1
2.58	1
8.02	1
2.66	1
8.44	1
2.75	1
9.24	1
2.76	1
9.97	1
2.93	1
10.59	1
3.1	1
11.45	1
3.27	1
11.97	1
3.32	1
12.5	1
3.36	1
13.11	1
3.56	1
0.89	1
3.69	1
15.71	1
3.81	1
16.32	1
3.88	1
18.04	1
3.94	1
20.86	1
4	1
27.71	1
4.31	1
33.11	1
4.39	1
7.94	1
4.49	1
8.06	1
4.57	1
8.4	1
4.59	1
8.71	1
4.77	1
9.05	1
4.93	1
9.38	1
5.09	1
9.84	1
5.22	1
10.17	1
5.28	1
0.8	1
0.74	1
10.74	1
5.81	1
11.42	1
0.79	1
11.54	1
5.88	1
11.83	1
5.9	1
12.01	1
6.08	1
12.3	1
6.12	1
12.93	1
6.14	1
13.09	1
6.37	1
13.36	1
14	1
13.56	1
14.35	1
14.62	1
6.4	1
14.6	1
6.57	1
14.76	1
6.61	1
15.38	1
6.63	1
15.86	1
6.72	1
16.28	1
6.95	1
17.07	1
7	1
17.62	1
7.03	1
18.52	1
7.23	1
19.64	1
7.3	1
21.19	1
7.32	1
27.36	1
7.39	1
28.65	1
7.42	1
31.86	1
7.52	1
7.67	1
7.77	1
(Leer)
Gesamtergebnis	139
